# Supplementary material for: Comparative genomics of plant pathogenic Botrytis species with distinct host specificity
Source: BMC Genomics. 2019 Mar 12;20:203. doi: 10.1186/s12864-019-5580-x (PMC6417074; doi:10.1186/s12864-019-5580-x)
Supplement: Supplementary file 1 — Percentage differences between dinucleotides frequencies of AT-rich regions and GC-equilibrated regions. A positive number indicate a higher value in AT-rich regions and a negative number indicate a higher value in GC-equilibrated regions. (XLSX 11 kb) [file 12864_2019_5580_MOESM1_ESM.xlsx]

## Sheet: Sheet1
Additional file 1.	Percentage differences between dinucleotides frequencies of AT-rich regions and GC-equilibrated regions. A positive number indicate a higher value in AT-rich regions and a negative number indicate a higher value in GC-equilibrated regions.
Frequencies	B. calthae	B. cinerea	B. convoluta	B. elliptica	B. galanthina	B. hyacinthi	B. narcissicola	B. paeoniae	B. porri	B. tulipae
ApA	45.4891	100.173	57.1806	92.2741	101.589	59.0238	58.3976	38.5453	86.9943	99.6019
ApC	-16.7691	-50.5254	-29.9223	-49.7851	-46.4584	-34.479	-27.8003	-22.8163	-39.4108	-53.6278
ApG	-6.02581	-35.6275	-8.90318	-25.2736	-29.6527	-6.56274	-6.05907	4.30052	-21.1318	-31.4299
ApT	46.083	102.517	65.9252	94.4636	99.2573	71.8604	62.6715	47.5053	83.6915	102.943
CpA	-24.9446	-52.799	-38.6222	-59.1342	-53.0851	-45.1594	-37.6881	-33.3996	-53.9773	-63.0235
CpC	-42.4657	-76.4451	-58.8104	-70.2815	-72.3904	-59.764	-47.5866	-44.8393	-68.3621	-76.089
CpG	-46.2504	-78.7676	-69.4318	-79.8681	-82.6253	-66.8527	-67.3141	-54.6294	-75.4389	-85.581
CpT	-9.75164	-35.8073	-9.89001	-26.2046	-31.6665	-7.70667	-8.61271	2.27097	-22.0581	-31.4612
GpA	-12.7314	-37.0082	-24.3486	-37.1323	-38.8444	-23.9934	-25.8233	-12.3211	-35.2476	-45.4633
GpC	-46.6905	-80.3618	-57.065	-77.0674	-77.6924	-57.3383	-49.1664	-46.5521	-74.5293	-78.2755
GpG	-41.9138	-76.1129	-58.1433	-70.352	-72.8384	-59.4207	-47.7542	-44.8165	-68.8005	-75.4036
GpT	-21.9233	-49.8749	-31.1887	-51.202	-49.5671	-35.5713	-32.2676	-25.2189	-42.1128	-52.8062
TpA	87.9659	172.453	128.233	174.1	176.737	144.748	130.216	102.318	161.596	192.079
TpC	-15.9881	-36.7717	-25.1282	-38.0825	-40.439	-24.8626	-28.497	-13.5592	-36.4687	-45.5897
TpG	-28.9292	-52.6884	-39.6858	-60.0892	-55.6371	-46.0937	-40.9237	-35.8452	-55.8321	-62.3117
TpT	38.0656	101.142	54.358	84.8363	81.2781	54.7736	42.7486	33.1444	75.7002	100.96
