# Supplementary material for: Comparative genomics of plant pathogenic Botrytis species with distinct host specificity
Source: BMC Genomics. 2019 Mar 12;20:203. doi: 10.1186/s12864-019-5580-x (PMC6417074; doi:10.1186/s12864-019-5580-x)
Supplement: Supplementary file 5 — List of putative effector genes present in Botrytis spp. (XLSX 28 kb) [file 12864_2019_5580_MOESM5_ESM.xlsx]

## Sheet: Orthogroups
Additional file 5.	List of all the putative effector genes present in Botrytis spp.
B. calthae	B. cinerea	B. convoluta	B. elliptica	B. galanthina	B. hyacinthi	B. narcissicola	B. paeoniae	B. porri	B. tulipae
BCAL_0001g00680	Bcin01p00930	BCON_0001g00440	BELL_0001g00410	BGAL_0001g00870	BHYA_0001g01040	BNAR_0004g00200	BPAE_0001g00270	BPOR_0001g00550	BTUL_0001g00150
BCAL_0001g00930	Bcin01p01250	BCON_0003g00830	BELL_0008g00330	BGAL_0001g00980	BHYA_0002g00790	BNAR_0004g00530	BPAE_0001g02210	BPOR_0002g00390	BTUL_0001g00540
BCAL_0002g00150	Bcin01p01330	BCON_0003g00990	BELL_0008g00400	BGAL_0002g00290	BHYA_0002g00800	BNAR_0004g00540	BPAE_0004g00940	BPOR_0010g00040	BTUL_0001g00590
BCAL_0005g00310	Bcin01p03330	BCON_0004g00120	BELL_0011g00210	BGAL_0009g00190	BHYA_0003g00520	BNAR_0008g00530	BPAE_0004g01010	BPOR_0010g00090	BTUL_0002g00810
BCAL_0013g00310	Bcin01p03760	BCON_0006g00620	BELL_0013g00160	BGAL_0013g00080	BHYA_0003g01400	BNAR_0009g00290	BPAE_0006g00640	BPOR_0010g00200	BTUL_0005g01150
BCAL_0020g00140	Bcin01p03900	BCON_0006g00750	BELL_0016g00050	BGAL_0013g00120	BHYA_0004g00780	BNAR_0010g00530	BPAE_0007g01070	BPOR_0016g00330	BTUL_0006g00040
BCAL_0022g00360	Bcin01p03910	BCON_0007g00150	BELL_0018g00310	BGAL_0018g00620	BHYA_0004g00890	BNAR_0017g00130	BPAE_0008g00140	BPOR_0018g00140	BTUL_0007g00400
BCAL_0029g00500	Bcin01p04820	BCON_0007g00370	BELL_0020g00310	BGAL_0019g00290	BHYA_0004g01070	BNAR_0017g00240	BPAE_0008g00380	BPOR_0020g00250	BTUL_0009g00140
BCAL_0029g00510	Bcin01p05180	BCON_0008g01000	BELL_0038g00060	BGAL_0020g00170	BHYA_0004g01400	BNAR_0018g00080	BPAE_0012g00510	BPOR_0020g00260	BTUL_0010g00570
BCAL_0029g00520	Bcin01p07900	BCON_0009g00410	BELL_0058g00120	BGAL_0027g00320	BHYA_0005g00310	BNAR_0024g00020	BPAE_0013g00920	BPOR_0023g00120	BTUL_0010g00580
BCAL_0030g00200	Bcin01p10630	BCON_0011g00100	BELL_0066g00240	BGAL_0027g00390	BHYA_0005g00420	BNAR_0026g00370	BPAE_0016g00260	BPOR_0023g00170	BTUL_0010g00590
BCAL_0032g00060	Bcin02p00580	BCON_0011g00190	BELL_0067g00020	BGAL_0029g00350	BHYA_0005g00480	BNAR_0031g00200	BPAE_0017g00820	BPOR_0026g00160	BTUL_0010g00790
BCAL_0032g00150	Bcin02p00800	BCON_0011g00250	BELL_0068g00060	BGAL_0029g00360	BHYA_0005g01090	BNAR_0032g00100	BPAE_0020g00330	BPOR_0026g00260	BTUL_0010g00950
BCAL_0038g00190	Bcin02p00860	BCON_0011g00450	BELL_0070g00070	BGAL_0029g00370	BHYA_0007g00780	BNAR_0033g00170	BPAE_0021g00170	BPOR_0052g00080	BTUL_0010g00970
BCAL_0039g00330	Bcin02p01230	BCON_0011g00570	BELL_0070g00230	BGAL_0029g00380	BHYA_0007g00940	BNAR_0033g00390	BPAE_0021g00330	BPOR_0060g00120	BTUL_0011g00350
BCAL_0040g00230	Bcin02p02340	BCON_0012g00750	BELL_0070g00240	BGAL_0030g00290	BHYA_0008g00220	BNAR_0036g00160	BPAE_0021g00340	BPOR_0063g00130	BTUL_0011g00970
BCAL_0041g00050	Bcin02p02480	BCON_0015g00520	BELL_0087g00030	BGAL_0034g00400	BHYA_0013g00360	BNAR_0036g00250	BPAE_0022g00100	BPOR_0068g00050	BTUL_0011g01020
BCAL_0043g00340	Bcin02p04040	BCON_0017g00450	BELL_0095g00200	BGAL_0035g00290	BHYA_0015g00640	BNAR_0036g00440	BPAE_0023g00390	BPOR_0076g00010	BTUL_0013g00510
BCAL_0045g00220	Bcin02p04050	BCON_0019g00110	BELL_0095g00210	BGAL_0037g00040	BHYA_0018g00270	BNAR_0037g00060	BPAE_0024g00070	BPOR_0080g00120	BTUL_0013g00680
BCAL_0047g00010	Bcin02p05060	BCON_0026g00680	BELL_0109g00170	BGAL_0037g00360	BHYA_0019g00380	BNAR_0042g00090	BPAE_0024g00120	BPOR_0082g00130	BTUL_0013g00810
BCAL_0050g00130	Bcin02p05790	BCON_0033g00170	BELL_0115g00110	BGAL_0039g00070	BHYA_0020g00340	BNAR_0052g00280	BPAE_0024g00750	BPOR_0092g00170	BTUL_0014g00520
BCAL_0052g00040	Bcin02p07070	BCON_0035g00470	BELL_0119g00100	BGAL_0046g00380	BHYA_0020g00350	BNAR_0055g00060	BPAE_0026g00140	BPOR_0094g00110	BTUL_0015g00460
BCAL_0065g00100	Bcin02p07970	BCON_0040g00080	BELL_0121g00080	BGAL_0046g00440	BHYA_0024g00400	BNAR_0057g00020	BPAE_0026g00330	BPOR_0096g00110	BTUL_0015g01120
BCAL_0068g00090	Bcin03p03180	BCON_0041g00400	BELL_0123g00090	BGAL_0050g00220	BHYA_0032g00270	BNAR_0057g00160	BPAE_0026g00550	BPOR_0099g00050	BTUL_0016g00120
BCAL_0068g00210	Bcin03p03670	BCON_0041g00410	BELL_0129g00170	BGAL_0053g00030	BHYA_0036g00020	BNAR_0059g00230	BPAE_0028g00110	BPOR_0113g00130	BTUL_0017g00100
BCAL_0069g00210	Bcin03p08230	BCON_0041g00520	BELL_0133g00010	BGAL_0059g00080	BHYA_0037g00300	BNAR_0067g00140	BPAE_0028g00160	BPOR_0116g00170	BTUL_0017g00890
BCAL_0070g00090	Bcin04p00360	BCON_0047g00410	BELL_0134g00090	BGAL_0062g00390	BHYA_0039g00330	BNAR_0068g00010	BPAE_0028g00180	BPOR_0124g00190	BTUL_0017g00930
BCAL_0075g00190	Bcin04p00470	BCON_0050g00070	BELL_0142g00140	BGAL_0063g00120	BHYA_0039g00470	BNAR_0072g00170	BPAE_0028g00190	BPOR_0129g00090	BTUL_0021g00440
BCAL_0078g00310	Bcin04p01220	BCON_0050g00140	BELL_0154g00070	BGAL_0065g00100	BHYA_0040g00030	BNAR_0081g00030	BPAE_0029g00110	BPOR_0131g00080	BTUL_0022g00890
BCAL_0081g00070	Bcin04p02480	BCON_0053g00420	BELL_0160g00100	BGAL_0068g00060	BHYA_0040g00090	BNAR_0081g00100	BPAE_0032g00270	BPOR_0139g00070	BTUL_0024g00170
BCAL_0081g00100	Bcin04p02570	BCON_0056g00150	BELL_0161g00160	BGAL_0075g00250	BHYA_0042g00120	BNAR_0086g00290	BPAE_0034g00210	BPOR_0146g00180	BTUL_0024g00320
BCAL_0081g00130	Bcin04p03920	BCON_0056g00160	BELL_0162g00090	BGAL_0078g00360	BHYA_0043g00270	BNAR_0098g00060	BPAE_0045g00030	BPOR_0149g00160	BTUL_0025g00040
BCAL_0082g00090	Bcin04p06980	BCON_0056g00410	BELL_0162g00130	BGAL_0082g00060	BHYA_0045g00340	BNAR_0099g00040	BPAE_0045g00360	BPOR_0152g00020	BTUL_0025g00310
BCAL_0083g00150	Bcin05p01460	BCON_0058g00080	BELL_0173g00050	BGAL_0084g00290	BHYA_0046g00020	BNAR_0100g00200	BPAE_0046g00420	BPOR_0164g00140	BTUL_0026g00370
BCAL_0083g00300	Bcin05p02690	BCON_0061g00210	BELL_0176g00060	BGAL_0093g00270	BHYA_0046g00090	BNAR_0110g00090	BPAE_0048g00530	BPOR_0170g00090	BTUL_0029g00320
BCAL_0088g00010	Bcin05p03680	BCON_0061g00340	BELL_0184g00180	BGAL_0105g00020	BHYA_0050g00050	BNAR_0111g00080	BPAE_0048g00550	BPOR_0174g00040	BTUL_0030g00270
BCAL_0089g00150	Bcin05p04800	BCON_0061g00350	BELL_0186g00120	BGAL_0109g00090	BHYA_0053g00250	BNAR_0115g00120	BPAE_0055g00380	BPOR_0180g00120	BTUL_0030g00720
BCAL_0098g00250	Bcin05p04860	BCON_0064g00480	BELL_0189g00110	BGAL_0147g00080	BHYA_0067g00400	BNAR_0115g00250	BPAE_0055g00520	BPOR_0196g00110	BTUL_0030g00760
BCAL_0103g00210	Bcin06p00180	BCON_0068g00040	BELL_0238g00020	BGAL_0150g00010	BHYA_0070g00280	BNAR_0126g00190	BPAE_0056g00250	BPOR_0196g00120	BTUL_0035g00600
BCAL_0108g00110	Bcin06p00190	BCON_0071g00030	BELL_0244g00180	BGAL_0153g00180	BHYA_0072g00060	BNAR_0129g00110	BPAE_0059g00270	BPOR_0196g00130	BTUL_0038g00670
BCAL_0112g00060	Bcin06p00450	BCON_0073g00280	BELL_0247g00020	BGAL_0154g00050	BHYA_0072g00170	BNAR_0133g00220	BPAE_0060g00360	BPOR_0204g00070	BTUL_0039g00620
BCAL_0114g00200	Bcin06p00500	BCON_0077g00230	BELL_0259g00100	BGAL_0160g00030	BHYA_0072g00180	BNAR_0136g00120	BPAE_0063g00420	BPOR_0211g00010	BTUL_0039g00710
BCAL_0120g00020	Bcin06p00510	BCON_0078g00230	BELL_0259g00110	BGAL_0165g00130	BHYA_0076g00400	BNAR_0136g00130	BPAE_0067g00360	BPOR_0213g00100	BTUL_0040g00800
BCAL_0123g00260	Bcin06p00520	BCON_0079g00200	BELL_0266g00070	BGAL_0168g00010	BHYA_0079g00430	BNAR_0136g00140	BPAE_0068g00370	BPOR_0231g00080	BTUL_0042g00600
BCAL_0124g00200	Bcin06p00930	BCON_0082g00060	BELL_0279g00010	BGAL_0169g00250	BHYA_0080g00100	BNAR_0138g00020	BPAE_0072g00370	BPOR_0241g00060	BTUL_0042g00710
BCAL_0125g00020	Bcin06p01720	BCON_0084g00130	BELL_0296g00110	BGAL_0173g00190	BHYA_0081g00390	BNAR_0138g00080	BPAE_0074g00110	BPOR_0255g00040	BTUL_0043g00580
BCAL_0126g00050	Bcin06p01810	BCON_0093g00290	BELL_0313g00020	BGAL_0174g00200	BHYA_0082g00270	BNAR_0138g00210	BPAE_0076g00260	BPOR_0272g00140	BTUL_0044g00210
BCAL_0126g00180	Bcin06p02690	BCON_0096g00300	BELL_0315g00030	BGAL_0178g00200	BHYA_0082g00400	BNAR_0139g00130	BPAE_0076g00270	BPOR_0273g00170	BTUL_0045g00420
BCAL_0129g00160	Bcin06p02910	BCON_0101g00330	BELL_0315g00120	BGAL_0184g00240	BHYA_0083g00270	BNAR_0144g00180	BPAE_0077g00210	BPOR_0274g00040	BTUL_0046g00050
BCAL_0131g00190	Bcin06p03270	BCON_0103g00060	BELL_0315g00130	BGAL_0193g00070	BHYA_0083g00290	BNAR_0151g00010	BPAE_0077g00340	BPOR_0280g00060	BTUL_0047g00440
BCAL_0131g00200	Bcin06p03840	BCON_0104g00290	BELL_0317g00130	BGAL_0197g00150	BHYA_0084g00450	BNAR_0151g00130	BPAE_0078g00160	BPOR_0289g00040	BTUL_0049g00120
BCAL_0138g00030	Bcin06p05090	BCON_0105g00180	BELL_0332g00070	BGAL_0199g00160	BHYA_0086g00230	BNAR_0152g00130	BPAE_0084g00310	BPOR_0293g00080	BTUL_0049g00490
BCAL_0139g00070	Bcin06p05540	BCON_0108g00010	BELL_0333g00080	BGAL_0201g00160	BHYA_0090g00450	BNAR_0157g00270	BPAE_0087g00420	BPOR_0299g00010	BTUL_0050g00250
BCAL_0142g00040	Bcin06p05980	BCON_0112g00050	BELL_0340g00080	BGAL_0203g00150	BHYA_0095g00110	BNAR_0159g00050	BPAE_0088g00340	BPOR_0299g00020	BTUL_0050g00630
BCAL_0152g00080	Bcin06p06720	BCON_0112g00100	BELL_0342g00070	BGAL_0207g00030	BHYA_0096g00070	BNAR_0188g00010	BPAE_0090g00080	BPOR_0299g00100	BTUL_0050g00720
BCAL_0153g00110	Bcin06p06940	BCON_0116g00010	BELL_0349g00080	BGAL_0209g00080	BHYA_0103g00240	BNAR_0196g00030	BPAE_0090g00370	BPOR_0310g00060	BTUL_0050g00730
BCAL_0156g00210	Bcin07p02030	BCON_0117g00110	BELL_0350g00110	BGAL_0209g00100	BHYA_0106g00040	BNAR_0203g00180	BPAE_0091g00310	BPOR_0340g00070	BTUL_0050g00740
BCAL_0157g00150	Bcin07p02190	BCON_0118g00050	BELL_0351g00030	BGAL_0211g00050	BHYA_0107g00280	BNAR_0204g00120	BPAE_0101g00220	BPOR_0353g00070	BTUL_0050g00750
BCAL_0162g00110	Bcin07p03120	BCON_0119g00300	BELL_0368g00030	BGAL_0213g00100	BHYA_0117g00070	BNAR_0208g00050	BPAE_0101g00420	BPOR_0363g00080	BTUL_0050g00800
BCAL_0166g00070	Bcin07p03750	BCON_0137g00080	BELL_0370g00070	BGAL_0216g00090	BHYA_0123g00230	BNAR_0212g00050	BPAE_0108g00330	BPOR_0387g00020	BTUL_0055g00510
BCAL_0169g00030	Bcin07p05740	BCON_0139g00140	BELL_0374g00020	BGAL_0220g00100	BHYA_0123g00280	BNAR_0212g00060	BPAE_0108g00350	BPOR_0413g00030	BTUL_0056g00430
BCAL_0169g00120	Bcin07p05850	BCON_0141g00040	BELL_0374g00080	BGAL_0220g00110	BHYA_0127g00030	BNAR_0216g00030	BPAE_0109g00070	BPOR_0420g00080	BTUL_0057g00350
BCAL_0169g00130	Bcin08p00020	BCON_0147g00240	BELL_0405g00040	BGAL_0222g00110	BHYA_0127g00190	BNAR_0216g00100	BPAE_0116g00310	BPOR_0454g00070	BTUL_0057g00360
BCAL_0169g00140	Bcin08p00040	BCON_0148g00150	BELL_0414g00010	BGAL_0222g00150	BHYA_0127g00240	BNAR_0228g00140	BPAE_0120g00280	BPOR_0494g00020	BTUL_0058g00190
BCAL_0169g00220	Bcin08p00400	BCON_0151g00190	BELL_0429g00070	BGAL_0230g00120	BHYA_0127g00280	BNAR_0234g00010	BPAE_0123g00190	BPOR_0497g00060	BTUL_0065g00310
BCAL_0170g00110	Bcin08p00940	BCON_0152g00080	BELL_0438g00030	BGAL_0230g00140	BHYA_0129g00100	BNAR_0234g00140	BPAE_0129g00150	BPOR_0518g00010	BTUL_0068g00330
BCAL_0170g00140	Bcin08p00990	BCON_0153g00260	BELL_0457g00060	BGAL_0230g00150	BHYA_0129g00120	BNAR_0246g00020	BPAE_0130g00010	BPOR_0524g00010	BTUL_0069g00350
BCAL_0175g00140	Bcin08p03940	BCON_0156g00180	BELL_0469g00020	BGAL_0237g00030	BHYA_0129g00280	BNAR_0264g00010	BPAE_0136g00170	BPOR_0545g00030	BTUL_0070g00070
BCAL_0177g00090	Bcin08p06900	BCON_0172g00160	BELL_0473g00080	BGAL_0238g00050	BHYA_0137g00280	BNAR_0264g00080	BPAE_0145g00110	BPOR_0550g00050	BTUL_0072g00060
BCAL_0177g00100	Bcin09p01710	BCON_0176g00040	BELL_0483g00050	BGAL_0246g00090	BHYA_0143g00210	BNAR_0274g00100	BPAE_0155g00180	BPOR_0555g00050	BTUL_0074g00290
BCAL_0178g00050	Bcin09p06020	BCON_0176g00140	BELL_0493g00070	BGAL_0254g00030	BHYA_0149g00210	BNAR_0291g00030	BPAE_0175g00170	BPOR_0560g00070	BTUL_0076g00160
BCAL_0182g00150	Bcin09p06810	BCON_0177g00040	BELL_0498g00030	BGAL_0254g00110	BHYA_0149g00220	BNAR_0291g00110	BPAE_0181g00080	BPOR_0566g00010	BTUL_0081g00550
BCAL_0189g00140	Bcin09p06920	BCON_0185g00040	BELL_0532g00040	BGAL_0254g00130	BHYA_0166g00100	BNAR_0291g00130	BPAE_0183g00010	BPOR_0591g00020	BTUL_0082g00130
BCAL_0200g00230	Bcin09p07100	BCON_0187g00150	BELL_0534g00040	BGAL_0254g00140	BHYA_0170g00240	BNAR_0291g00140	BPAE_0183g00090	BPOR_0596g00060	BTUL_0091g00530
BCAL_0205g00160	Bcin10p02230	BCON_0188g00100	BELL_0539g00010	BGAL_0259g00120	BHYA_0174g00250	BNAR_0311g00010	BPAE_0183g00120	BPOR_0601g00030	BTUL_0095g00210
BCAL_0207g00170	Bcin10p02890	BCON_0198g00060	BELL_0539g00070	BGAL_0263g00090	BHYA_0179g00160	BNAR_0314g00100	BPAE_0183g00200	BPOR_0617g00020	BTUL_0096g00280
BCAL_0223g00100	Bcin10p04560	BCON_0200g00010	BELL_0551g00040	BGAL_0268g00200	BHYA_0185g00160	BNAR_0315g00060	BPAE_0189g00140	BPOR_0647g00060	BTUL_0097g00050
BCAL_0224g00030	Bcin11p01450	BCON_0201g00010	BELL_0562g00020	BGAL_0288g00080	BHYA_0197g00120	BNAR_0322g00050	BPAE_0196g00240	BPOR_0649g00040	BTUL_0101g00350
BCAL_0225g00080	Bcin11p03340	BCON_0204g00160	BELL_0593g00010	BGAL_0294g00080	BHYA_0199g00020	BNAR_0326g00060	BPAE_0198g00170	BPOR_0673g00030	BTUL_0101g00420
BCAL_0237g00100	Bcin11p04430	BCON_0213g00090	BELL_0593g00060	BGAL_0298g00050	BHYA_0208g00110	BNAR_0329g00090	BPAE_0209g00040	BPOR_0677g00070	BTUL_0106g00050
BCAL_0244g00040	Bcin11p04610	BCON_0214g00130	BELL_0594g00060	BGAL_0298g00150	BHYA_0211g00150	BNAR_0338g00020	BPAE_0210g00140	BPOR_0682g00030	BTUL_0111g00190
BCAL_0253g00160	Bcin11p04910	BCON_0216g00210	BELL_0595g00050	BGAL_0306g00050	BHYA_0213g00140	BNAR_0353g00040	BPAE_0220g00060	BPOR_0683g00030	BTUL_0117g00400
BCAL_0266g00090	Bcin12g06700	BCON_0218g00040	BELL_0606g00020	BGAL_0312g00120	BHYA_0218g00100	BNAR_0360g00010	BPAE_0227g00140	BPOR_0690g00050	BTUL_0117g00410
BCAL_0267g00130	Bcin12p01600	BCON_0220g00020	BELL_0613g00040	BGAL_0318g00050	BHYA_0218g00140	BNAR_0370g00080	BPAE_0229g00140	BPOR_0699g00020	BTUL_0118g00240
BCAL_0276g00010	Bcin12p02270	BCON_0220g00140	BELL_0615g00070	BGAL_0322g00140	BHYA_0224g00060	BNAR_0380g00060	BPAE_0241g00020	BPOR_0729g00020	BTUL_0118g00370
BCAL_0278g00160	Bcin12p06040	BCON_0231g00130	BELL_0616g00010	BGAL_0332g00040	BHYA_0225g00050	BNAR_0392g00010	BPAE_0245g00180	BPOR_0749g00040	BTUL_0121g00240
BCAL_0289g00020	Bcin12p06110	BCON_0234g00110	BELL_0646g00030	BGAL_0339g00040	BHYA_0231g00030	BNAR_0398g00020	BPAE_0247g00080	BPOR_0784g00010	BTUL_0128g00200
BCAL_0306g00100	Bcin12p06760	BCON_0249g00030	BELL_0664g00010	BGAL_0357g00140	BHYA_0231g00090	BNAR_0430g00020	BPAE_0264g00100	BPOR_0787g00050	BTUL_0128g00210
BCAL_0313g00080	Bcin13p00040	BCON_0267g00160	BELL_0667g00030	BGAL_0359g00100	BHYA_0231g00100	BNAR_0435g00020	BPAE_0275g00110	BPOR_0795g00010	BTUL_0131g00130
BCAL_0316g00130	Bcin13p01780	BCON_0291g00050	BELL_0724g00060	BGAL_0382g00080	BHYA_0231g00120	BNAR_0441g00060	BPAE_0288g00060	BPOR_0832g00030	BTUL_0136g00290
BCAL_0320g00030	Bcin13p02210	BCON_0302g00100	BELL_0726g00070	BGAL_0398g00110	BHYA_0231g00200	BNAR_0444g00010	BPAE_0319g00050	BPOR_0841g00030	BTUL_0143g00250
BCAL_0323g00140	Bcin13p02710	BCON_0305g00010	BELL_0750g00030	BGAL_0413g00080	BHYA_0236g00160	BNAR_0445g00030	BPAE_0325g00050	BPOR_0852g00020	BTUL_0143g00300
BCAL_0370g00090	Bcin13p03550	BCON_0305g00100	BELL_0813g00010	BGAL_0417g00040	BHYA_0252g00050	BNAR_0449g00020	BPAE_0329g00010	BPOR_0866g00020	BTUL_0144g00340
BCAL_0378g00070	Bcin13p05690	BCON_0310g00150	BELL_0814g00030	BGAL_0419g00070	BHYA_0270g00020	BNAR_0480g00040	BPAE_0354g00050	BPOR_0927g00010	BTUL_0149g00170
BCAL_0388g00030	Bcin13p05700	BCON_0312g00070	BELL_0826g00020	BGAL_0448g00120	BHYA_0272g00060	BNAR_0481g00040	BPAE_0355g00030	BPOR_0940g00030	BTUL_0151g00260
BCAL_0389g00040	Bcin14p00390	BCON_0317g00040	BELL_0909g00010	BGAL_0456g00060	BHYA_0273g00090	BNAR_0481g00050	BPAE_0360g00090	BPOR_0943g00010	BTUL_0153g00060
BCAL_0399g00020	Bcin14p00570	BCON_0322g00090	BELL_0933g00010	BGAL_0465g00070	BHYA_0283g00110	BNAR_0481g00060	BPAE_0368g00060	BPOR_0959g00010	BTUL_0154g00080
BCAL_0411g00050	Bcin14p00670	BCON_0325g00100	BELL_0943g00040	BGAL_0475g00070	BHYA_0306g00080	BNAR_0481g00070	BPAE_0424g00020	BPOR_0980g00010	BTUL_0157g00340
BCAL_0430g00040	Bcin14p01600	BCON_0326g00020	BELL_0977g00040	BGAL_0479g00070	BHYA_0307g00040	BNAR_0485g00070	BPAE_0435g00050	BPOR_0980g00020	BTUL_0160g00310
BCAL_0430g00140	Bcin14p03140	BCON_0347g00020	BELL_1004g00030	BGAL_0482g00130	BHYA_0312g00100	BNAR_0507g00070	BPAE_0449g00050	BPOR_1013g00030	BTUL_0173g00100
BCAL_0432g00060	Bcin14p04030	BCON_0353g00040	BELL_1004g00040	BGAL_0493g00030	BHYA_0323g00060	BNAR_0508g00050	BPAE_0504g00030	BPOR_1028g00020	BTUL_0180g00070
BCAL_0441g00040	Bcin15p02390	BCON_0369g00020	BELL_1007g00020	BGAL_0501g00060	BHYA_0338g00070	BNAR_0535g00040	BPAE_0557g00010	BPOR_1043g00040	BTUL_0180g00190
BCAL_0448g00040	Bcin15p03470	BCON_0381g00010	BELL_1014g00060	BGAL_0533g00080	BHYA_0345g00050	BNAR_0588g00080	BPAE_0855g00020	BPOR_1109g00020	BTUL_0182g00140
BCAL_0455g00060	Bcin15p04100	BCON_0401g00030	BELL_1064g00020	BGAL_0534g00020	BHYA_0390g00060	BNAR_0591g00030		BPOR_1109g00030	BTUL_0184g00080
BCAL_0467g00050	Bcin15p04770	BCON_0418g00070	BELL_1065g00040	BGAL_0543g00010	BHYA_0397g00030	BNAR_0611g00080		BPOR_1123g00020	BTUL_0188g00030
BCAL_0491g00030	Bcin15p04850	BCON_0474g00060	BELL_1085g00010	BGAL_0557g00050	BHYA_0398g00010	BNAR_0612g00050		BPOR_1150g00020	BTUL_0196g00140
BCAL_0501g00040	Bcin15p04860	BCON_0489g00030	BELL_1251g00020	BGAL_0587g00020	BHYA_0426g00060	BNAR_0621g00030		BPOR_1225g00030	BTUL_0198g00160
BCAL_0505g00050	Bcin15p04870	BCON_0489g00040	BELL_1260g00020	BGAL_0590g00020	BHYA_0443g00010	BNAR_0624g00030		BPOR_1246g00010	BTUL_0200g00180
BCAL_0505g00090	Bcin15p04880	BCON_0489g00050	BELL_1276g00020	BGAL_0601g00070	BHYA_0446g00010	BNAR_0644g00070		BPOR_1279g00010	BTUL_0212g00150
BCAL_0522g00010	Bcin15p04930	BCON_0505g00030	BELL_1305g00010	BGAL_0613g00030	BHYA_0479g00030	BNAR_0678g00050		BPOR_1301g00020	BTUL_0212g00190
BCAL_0530g00030	Bcin15p05220	BCON_0511g00060	BELL_1377g00030	BGAL_0616g00010	BHYA_0499g00020	BNAR_0689g00020		BPOR_1321g00030	BTUL_0219g00070
BCAL_0536g00070	Bcin16p00170	BCON_0535g00020	BELL_1842g00010	BGAL_0617g00010	BHYA_0617g00010	BNAR_0689g00050		BPOR_1354g00020	BTUL_0222g00120
BCAL_0559g00020	Bcin16p00400	BCON_0565g00020	BELL_1935g00010	BGAL_0618g00020	BHYA_0627g00020	BNAR_0698g00040		BPOR_1365g00010	BTUL_0223g00080
BCAL_0601g00010	Bcin16p00510	BCON_0836g00010		BGAL_0626g00050	BHYA_0714g00010	BNAR_0711g00020		BPOR_1385g00020	BTUL_0227g00270
BCAL_0608g00020	Bcin16p00790			BGAL_0698g00020	BHYA_0754g00010	BNAR_0717g00030		BPOR_1397g00020	BTUL_0229g00130
BCAL_0646g00020	Bcin16p01700			BGAL_0707g00030	BHYA_0797g00010	BNAR_0774g00020		BPOR_1425g00010	BTUL_0234g00130
BCAL_0677g00020	Bcin16p02400			BGAL_0707g00040	BHYA_0816g00010	BNAR_0897g00030		BPOR_1444g00020	BTUL_0257g00020
BCAL_0684g00010	Bcin16p03050			BGAL_0712g00040	BHYA_0919g00010	BNAR_0909g00030		BPOR_1451g00020	BTUL_0261g00070
BCAL_0705g00010				BGAL_0766g00030	BHYA_0930g00010	BNAR_1658g00020		BPOR_1670g00010	BTUL_0273g00050
BCAL_0709g00010				BGAL_0813g00020	BHYA_0987g00010	BNAR_1730g00010		BPOR_1687g00010	BTUL_0281g00070
BCAL_0712g00010				BGAL_0851g00010	BHYA_0993g00010			BPOR_1699g00020	BTUL_0288g00010
BCAL_0769g00020				BGAL_0885g00020				BPOR_1845g00010	BTUL_0299g00010
BCAL_1088g00030				BGAL_1023g00010				BPOR_1858g00010	BTUL_0340g00080
BCAL_1166g00010				BGAL_1023g00020				BPOR_1954g00010	BTUL_0354g00040
BCAL_1186g00010				BGAL_1243g00010					BTUL_0439g00020
BCAL_1186g00020									BTUL_0542g00010
BCAL_1281g00020
