# Supplementary material for: Comparative genomics of plant pathogenic Botrytis species with distinct host specificity
Source: BMC Genomics. 2019 Mar 12;20:203. doi: 10.1186/s12864-019-5580-x (PMC6417074; doi:10.1186/s12864-019-5580-x)
Supplement: Supplementary file 6 — Summary of the presence/absence of all described secondary metabolites key enzymes of Botrytis cinerea in Botrytis spp. (XLSX 13 kb) [file 12864_2019_5580_MOESM6_ESM.xlsx]

## Sheet: Sheet1
Additional file 6.	Summary of the presence/absence of all described secondary metabolites key enzymes of Botrytis cinerea in Botrytis spp.
Gene name	B. cinerea	S. sclerotiorum	B. calthae	B. convoluta	B. elliptica	B. galanthina	B. hyacinthi	B. narcissicola	B. paeoniae	B. porri	B. tulipae
Bcboa6,Bcpks6	Bcin01g00060	sscle_15g106510	BCAL_0117g00180	BCON_0375g00070				BNAR_0328g00080		BPOR_0121g00070
Bcboa9,Bcpks9	Bcin01g00090	sscle_15g106480	BCAL_0117g00140	BCON_0375g00040	BELL_1519g00030	BGAL_0774g00010		BNAR_0328g00050		BPOR_0121g00100	BTUL_0345g00020
Bcstc5	Bcin01g03520		BCAL_0639g00040
Bcnrps6	Bcin01g03730	sscle_02g018200	BCAL_0267g00100	BCON_0053g00390	BELL_0279g00040	BGAL_0238g00020	BHYA_0067g00370	BNAR_0208g00080	BPAE_0020g00360	BPOR_0045g00020	BTUL_0040g00770
Bcphs1	Bcin01g04560	sscle_02g017510	BCAL_0621g00040	BCON_0123g00070	BELL_0414g00090	BGAL_0547g00020	BHYA_0006g00170	BNAR_0091g00220	BPAE_0006g01190	BPOR_0043g00160	BTUL_0242g00030
Bcdtc1	Bcin01g04920									BPOR_1076g00010
Bcnrps7	Bcin01g11450		BCAL_0154g00070
Bcpks5	Bcin01g11550		BCAL_0572g00050
Bcpks2	Bcin02g01680	sscle_01g005910
Bcnrps4	Bcin02g02380	sscle_01g010120	BCAL_0185g00060	BCON_0006g00660	BELL_0438g00070	BGAL_0059g00040	BHYA_0039g00370	BNAR_0057g00120	BPAE_0055g00430	BPOR_0001g00590	BTUL_0024g00210
Bcpks12	Bcin02g08770	sscle_12g091500	BCAL_0019g00140	BCON_0037g00130	BELL_0143g00030	BGAL_0045g00080	BHYA_0012g00590	BNAR_0012g00320	BPAE_0097g00230	BPOR_0033g00180	BTUL_0098g00380
Bcpks18	Bcin02g08830		BCAL_0019g00080	BCON_0037g00210	BELL_0143g00130	BGAL_0045g00150	BHYA_0012g00650	BNAR_0012g00380	BPAE_0097g00170	BPOR_0033g00120	BTUL_0098g00320
Bcpks17	Bcin03g02010					BGAL_0385g00040
Bcpks3	Bcin03g04360		BCAL_0074g00360							BPOR_0003g00190
Bcpks13	Bcin03g08050	sscle_03g031520	BCAL_0172g00090	BCON_0194g00100	BELL_0412g00030	BGAL_0128g00130	BHYA_0119g00220	BNAR_0035g00270	BPAE_0171g00170	BPOR_0120g00140	BTUL_0085g00420
Bcpks20	Bcin04g00640		BCAL_0394g00080	BCON_0061g00030	BELL_0571g00020	BGAL_0399g00060		BNAR_0443g00080	BPAE_0084g00130		BTUL_0118g00070
Bcnrps5	Bcin04g01390	sscle_09g071670	BCAL_0028g00240	BCON_0134g00010	BELL_0834g00010	BGAL_0140g00090	BHYA_0070g00460	BNAR_0207g00130	BPAE_0041g00360	BPOR_0232g00140	BTUL_0166g00320
Bcstc4	Bcin04g03550		BCAL_0446g00010		BELL_0648g00110	BGAL_0106g00160			BPAE_0057g00140
Bcpax1	Bcin05g05670
Bcpks15	Bcin05g06220		BCAL_0716g00010		BELL_0652g00030	BGAL_0189g00030	BHYA_0355g00020	BNAR_0605g00030		BPOR_0478g00040	BTUL_0146g00300
Bcpks21	Bcin05g08400	sscle_07g055510		BCON_0112g00200	BELL_0102g00090	BGAL_0270g00020	BHYA_0005g00590	BNAR_0233g00070	BPAE_0024g00220		BTUL_0011g00860
Bcpks8	Bcin07g02920	sscle_01g004450	BCAL_0051g00200	BCON_0082g00310	BELL_0004g00320	BGAL_0086g00290	BHYA_0159g00210	BNAR_0001g00690	BPAE_0059g00050	BPOR_0254g00030	BTUL_0044g00430
Bcpks19	Bcin08g00290						BHYA_0306g00050				BTUL_0247g00090
Bcstc2	Bcin08g02350		BCAL_0095g00230			BGAL_0436g00050	BHYA_0021g00560				BTUL_0129g00210
Bcdtc3	Bcin08g03560		BCAL_0241g00010	BCON_0009g00770	BELL_0357g00010	BGAL_0444g00010	BHYA_0001g00680	BNAR_0363g00010	BPAE_0186g00030		BTUL_0014g00160
Bcaba4	Bcin08g03830		BCAL_0250g00160			BGAL_0687g00040		BNAR_0642g00040		BPOR_1621g00010
Bcpks7	Bcin10g00040
Bcnrps8	Bcin11g02650		BCAL_0125g00120	BCON_0100g00120	BELL_0094g00110	BGAL_0003g00670	BHYA_0060g00270	BNAR_0117g00130	BPAE_0086g00120	BPOR_0032g00110	BTUL_0004g00690
Bcpks4	Bcin11g02700		BCAL_0125g00170	BCON_0100g00170	BELL_0094g00160	BGAL_0003g00620	BHYA_0060g00220	BNAR_0117g00170	BPAE_0086g00170	BPOR_0032g00060	BTUL_0004g00640
Bcnrps2	Bcin12g00690	sscle_09g074240	BCAL_0076g00080	BCON_0015g00220	BELL_0170g00030	BGAL_0060g00280	BHYA_0118g00100	BNAR_0125g00110	BPAE_0167g00080	BPOR_0309g00080	BTUL_0142g00210
Bcnrps1	Bcin12g04980	sscle_10g078260	BCAL_0573g00010	BCON_0348g00080	BELL_0576g00060	BGAL_0396g00050	BHYA_0064g00320	BNAR_0113g00090	BPAE_0212g00170	BPOR_0035g00080	BTUL_0224g00100
Bcbot2,Bcstc1	Bcin12g06390				BELL_0338g00030				BPAE_0381g00040	BPOR_1010g00020
Bcpks10	Bcin13g01510	sscle_04g032810	BCAL_0090g00040	BCON_0130g00320	BELL_0367g00130	BGAL_0011g00280	BHYA_0207g00130	BNAR_0044g00160			BTUL_0035g00170
Bcchs1	Bcin13g02130	sscle_04g033850	BCAL_0088g00120	BCON_0380g00090	BELL_0344g00070	BGAL_0073g00360	BHYA_0092g00430	BNAR_0122g00250	BPAE_0053g00040	BPOR_0315g00070	BTUL_0159g00050
Bcstc3	Bcin13g05830				BELL_0796g00040	BGAL_0618g00060	BHYA_0316g00040	BNAR_0214g00050			BTUL_0132g00190
Bcpks1	Bcin14g00600			BCON_0532g00010	BELL_0515g00060				BPAE_0012g00330
Bcpks11	Bcin14g01290					BGAL_0072g00200		BNAR_0510g00040
Bcnrps9	Bcin14g01300					BGAL_0072g00190		BNAR_0510g00030
Bcdmats2	Bcin14g04900		BCAL_0628g00010	BCON_0036g00340	BELL_0379g00110	BGAL_0275g00020	BHYA_0027g00580	BNAR_0064g00300	BPAE_0296g00150	BPOR_0102g00020	BTUL_0001g01490
Bcpks14	Bcin16g01830		BCAL_0068g00080	BCON_0204g00150	BELL_0624g00050	BGAL_0182g00180	BHYA_0185g00150	BNAR_0111g00210	BPAE_0077g00200	BPOR_0174g00050	BTUL_0200g00170
Bcdmats1	Bcin16g01940		BCAL_0845g00030	BCON_0204g00010	BELL_1033g00040	BGAL_0182g00080	BHYA_0185g00020	BNAR_0016g00490	BPAE_0077g00060		BTUL_0200g00040
Bcnrps3	Bcin16g03570	sscle_05g044190	BCAL_0102g00240	BCON_0012g00280	BELL_0488g00030	BGAL_0221g00110	BHYA_0126g00110	BNAR_0361g00070	BPAE_0009g00800	BPOR_0482g00060	BTUL_0005g00640
Bcpks16	Bcin16g05040		BCAL_0462g00010	BCON_0268g00010	BELL_0821g00020	BGAL_0051g00170	BHYA_0044g00170	BNAR_0433g00070	BPAE_0091g00180	BPOR_0073g00130	BTUL_0071g00130
